# Supplementary material for: Constructing a Concentric GO Network via Rotational Extrusion for Synergistic Axial–Hoop Mechanics in Polymer Microtubes
Source: Polymers (Basel). 2026 Jan 20;18(2):273. doi: 10.3390/polym18020273 (PMC12845656; doi:10.3390/polym18020273)
Supplement: Supplementary file 1 [file polymers-18-00273-s001.zip]

Archive with 1 entries (1 files):
- polymers-4081523-supplementary.pdf
